# Supplementary material for: Dysregulation of the transcription factors SOX4, CBFB and SMARCC1 correlates with outcome of colorectal cancer
Source: Br J Cancer. 2009 Jan 20;100(3):511–23. doi: 10.1038/sj.bjc.6604884 (PMC2658541; doi:10.1038/sj.bjc.6604884)
Supplement: Supplementary Tables [file 6604884x4.xls]

## Sheet: Table S1
Supplementary Table 1 Clinicopathological data for the tumors in the "HG_U133A" data set
Measurement ID	Sample ID	Date of surgery	Age at surgery	Histological type	Location	TNM stage	MSS/MSI status	Included in id. of deregulated TFs analysis	Included in MSS/MSI analysis
591-809	U133A-01	05.08.1997	53	AC	Colon	III	MSS	yes	yes
I-c578T	U133A-02	09.02.1996	69	AC	Colon	II	MSI	yes	yes
S196	U133A-03	31.05.2001	83	AC	Colon	II	MSI	yes	yes
I-c671T	U133A-04	27.03.1996	44	AC	Colon	II	MSI	yes	yes
I-c800T	U133A-05	16.10.1996	68	AC	Colon	II	MSI	yes	yes
I-c451T	U133A-06	03.07.1995	71	AC	Colon	II	MSI	yes	yes
C-c215T	U133A-07	27.12.1994	66	AC	Colon	III	MSI	yes	yes
C-c691T	U133A-08	11.07.1996	76	AC	Colon	III	MSI	yes	yes
I-c852T	U133A-09	22.11.1996	87	AC	Colon	III	MSS	yes	yes
I-c1056T	U133A-10	25.06.1997	72	ACM	Colon	III	MSI	yes	yes
I-c1034T	U133A-11	12.02.1997	80	AC	Colon	III	MSI	yes	yes
38-71	U133A-12	07.05.1996	67	AC	Colon	III	MSI	yes	yes
863-1112-2	U133A-13	25.09.1997	65	AC	Colon	III	MSS	yes	yes
S120	U133A-14	13.10.2000	74	AC	Colon	II	MSI	yes	yes
I-c396T	U133A-15	23.08.1995	71	AC	Colon	II	MSI	yes	yes
S242	U133A-16	17.10.2001	58	ACM	Colon	III	MSI	yes	yes
I-c226T	U133A-17	20.12.1994	70	AC	Colon	III	MSI	yes	yes
I-c406T	U133A-18	22.09.1995	83	AC	Colon	III	MSI	yes	yes
I-u58T	U133A-19	25.07.2001	56	AC	Colon	III	MSI	yes	yes
S-c1T	U133A-20	13.05.1994	79	AC	Colon	II	MSS	yes	yes
C-c290T	U133A-21	03.03.1995	53	AC	Colon	III	MSS	yes	yes
C-c108T	U133A-22	15.04.1994	40	AC	Colon	III	MSS	yes	yes
S-c269T	U133A-23	07.02.1995	41	ACM	Colon	II	MSS	yes	yes
S-c855T	U133A-24	20.03.1997	70	AC	Colon	II	MSS	yes	yes
97B	U133A-25	24.07.2000	58	AC	Colon	II	MSS	yes	yes
574-777	U133A-26	26.06.1997	70	AC	Colon	II	MSS	yes	yes
C-c414T	U133A-27	16.10.1995	36	AC	Colon	III	MSS	yes	yes
S-c414T	U133A-28	16.10.1995	36	AC	Colon	III	MSS	yes	yes
C-c304T	U133A-29	10.01.1995	65	AC	Colon	III	MSS	yes	yes
S-c849T	U133A-30	18.11.1996	63	AC	Colon	III	MSS	yes	yes
S-c1021T	U133A-31	20.03.1997	79	AC	Colon	III	MSS	yes	yes
C-c721T	U133A-32	20.06.1996	59	AC	Colon	III	MSS	yes	yes
267-464	U133A-33	10.12.1996	79	AC	Colon	III	MSS	yes	yes
513-698	U133A-34	18.11.1997	58	AC	Colon	III	MSS	yes	yes
515-702-2	U133A-35	08.10.1997	64	AC	Colon	III	MSS	yes	yes
841-1067-2	U133A-36	31.07.1997	70	AC	Colon	III	MSS	yes	yes
132-233	U133A-37	09.04.1996	58	AC	Colon	II	MSS	yes	yes
54-101	U133A-38	18.06.1996	62	AC	Colon	III	MSS	yes	yes
78-132	U133A-39	18.07.1996	70	AC	Colon	III	MSS	yes	yes
160-261	U133A-40	03.01.1997	55	AC	Colon	III	MSS	yes	yes
S-316-N	U133A-41	NA	70	AC	Colon	N	N	yes	no
65N	U133A-42	01.03.2000	80	AC	Colon	N	N	yes	no
S-855-N	U133A-43	NA	70	AC	Colon	N	N	yes	no
I-1031-N	U133A-44	NA	76	AC	Colon	N	N	yes	no
97N	U133A-45	24.07.2000	58	AC	Colon	N	N	yes	no
S-414-N	U133A-46	16.10.1995	36	AC	Colon	N	N	yes	no
I-277-N	U133A-47	20.03.1995	57	AC	Colon	N	N	yes	no
90N	U133A-48	03.07.2000	58	AC	Colon	N	N	yes	no
150N	U133A-49	25.01.2001	57	AC	Colon	N	N	yes	no
I-459-N	U133A-50	17.10.1991	60	AC	Colon	N	N	yes	no
A052-01	U133A-51	03.05.2000	83	AC	Colon	II	MSS	yes	yes
A052-04	U133A-52	28.07.2000	70	ACM	Colon	II	MSI	yes	yes
A052-05	U133A-53	27.12.2001	65	AC	Colon	II	MSS	yes	yes
A052-08	U133A-54	30.05.1996	67	AC	Colon	II	MSS	yes	yes
A052-09	U133A-55	28.10.1996	39	NA	Colon	II	MSI	yes	yes
A052-10	U133A-56	17.03.1997	76	NA	Colon	II	MSS	yes	yes
A052-13	U133A-57	23.11.1995	42	ACM	Colon	II	NA	yes	no
A052-15	U133A-58	15.12.1997	81	ACM	Colon	II	MSS	yes	yes
A052-16	U133A-59	03.06.1998	68	AC	Colon	II	MSS	yes	yes
A052-18	U133A-60	29.01.1996	56	AC	Colon	II	MSS	yes	yes
A052-19	U133A-61	29.01.1996	79	AC	Colon	II	MSI	yes	yes
A052-20	U133A-62	20.02.1996	60	AC	Colon	II	MSS	yes	yes
A052-21	U133A-63	20.04.1996	58	AC	Colon	II	MSI	yes	yes
A052-22	U133A-64	07.05.1996	69	AC	Colon	II	MSS	yes	yes
A052-23	U133A-65	09.05.1996	84	SC	Colon	II	MSI	yes	yes
A052-24	U133A-66	08.05.1996	72	AC	Colon	II	MSS	yes	yes
A052-26	U133A-67	10.07.1996	73	AC	Colon	II	MSS	yes	yes
A052-28	U133A-68	08.10.1996	74	AC	Colon	II	MSS	yes	yes
A052-31	U133A-69	09.01.1996	72	AC	Colon	II	MSS	yes	yes
A052-33	U133A-70	21.03.1996	63	AC	Colon	II	MSS	yes	yes
A052-34	U133A-71	09.02.1996	61	AC	Colon	II	MSS	yes	yes
A052-36	U133A-72	07.01.1997	60	AC	Colon	II	MSS	yes	yes
A052-37	U133A-73	15.11.1996	61	AC	Colon	II	MSI	yes	yes
A052-38	U133A-74	01.11.1996	66	AC	Colon	II	MSS	yes	yes
A052-39	U133A-75	22.11.1996	63	AC	Colon	II	NA	yes	no
A052-41	U133A-76	23.06.1997	60	AC	Colon	II	MSS	yes	yes
A052-43	U133A-77	30.01.1997	71	ACM	Colon	II	MSS	yes	yes
A052-45	U133A-78	13.05.1997	71	AC	Colon	II	MSS	yes	yes
A052-47	U133A-79	25.07.1997	63	AC	Colon	II	NA	yes	no
A052-48	U133A-80	08.09.1997	81	AC	Colon	II	MSI	yes	yes
A052-50	U133A-81	29.01.1998	69	AC	Colon	II	MSI	yes	yes
A052-51	U133A-82	11.02.1998	73	AC	Colon	II	MSI	yes	yes
A052-52	U133A-83	17.04.1997	81	AC	Colon	II	MSS	yes	yes
A052-53	U133A-84	12.09.1997	78	AC	Colon	II	MSS	yes	yes
A052-54	U133A-85	23.12.1997	80	AC	Colon	II	MSS	yes	yes
A052-56	U133A-86	07.04.1998	75	AC	Colon	II	MSS	yes	yes
A052-57	U133A-87	29.04.1998	66	AC	Colon	II	MSS	yes	yes
A052-58	U133A-88	23.09.1998	79	AC	Colon	II	MSS	yes	yes
A052-59	U133A-89	21.11.1996	75	NA	Colon	II	NA	yes	no
A052-61	U133A-90	24.12.1996	80	NA	Colon	II	MSS	yes	yes
AC = Adenocarcinoma, ACM = mucinous adenocarcinoma, SC = signetring carcinoma, NA = Not available, N= normal mucosa, II= TNM stage II, III= TNM stage III, MSS = microsatellite stable, MSI = Microsatellite unstable

## Sheet: Table S2
Supplementary Table 2 Clinicopathological data for the tumors in the "HG_U133 plus 2.0" data set
Measurement ID	Sample ID	Date of surgery	Age at surgery	Gender	Histological type	Location	pT	pN	pM	TNM Stage	MSS/MSI status	Included in id of deregulated TFs analysis	Included in MSS/MSI analysis	Included in MSS stage II recurence analysis	Included in MSI stage II recurence analysis	Recurrence (0=no, 1=yes, 2=unknown)	Time to distant recurrence (days)	Recurrence location (1=liver and/or lung, 2= peritoneal carcinosis, 3=other, 4=unknown
A096-01	U133plus-01	1996-02-20	60	m	N	colon	0	0	0	N	NA	yes	no	no	no	NR	NR
A096-02	U133plus-02	1996-05-07	69	m	N	colon	0	0	0	N	NA	yes	no	no	no	NR	NR
A096-03	U133plus-03	1996-05-08	72	f	N	colon	0	0	0	N	NA	yes	no	no	no	NR	NR
A096-04	U133plus-04	1996-04-11	58	m	N	colon	0	0	0	N	NA	yes	no	no	no	NR	NR
A096-05	U133plus-05	1996-02-09	61	m	N	colon	0	0	0	N	NA	yes	no	no	no	NR	NR
A096-06	U133plus-06	1996-10-16	73	m	N	colon	0	0	0	N	NA	yes	no	no	no	NR	NR
A096-07	U133plus-07	2000-05-03	83	m	N	colon	0	0	0	N	NA	yes	no	no	no	NR	NR
A096-08	U133plus-08	2001-06-29	52	m	N	colon	0	0	0	N	NA	yes	no	no	no	NR	NR
A096-09	U133plus-09	2003-07-14	61	m	N	colon	0	0	0	N	NA	yes	no	no	no	NR	NR
A096-10	U133plus-10	2003-07-14	85	f	N	colon	0	0	0	N	NA	yes	no	no	no	NR	NR
A096-11	U133plus-11	2001-06-29	52	m	AC	colon	3	0	0	II	MSS	yes	yes	no	no	2	NA
A096-12	U133plus-12	2003-07-14	61	m	AC	colon	3	0	0	II	MSS	yes	yes	no	no	2	NA
A096-13	U133plus-13	2003-07-14	85	f	AC	colon	3	0	0	II	MSS	yes	yes	no	no	2	NA
R001	U133plus-14	1998-12-21	79	m	AC	rectum	3	0	0	II	MSS	yes	no	yes	no	0	1825
R002	U133plus-15	2000-07-28	70	f	ACM	colon	3	0	0	II	MSI	yes	yes	no	yes	1	960	1
R003	U133plus-16	1996-01-29	56	m	AC	colon	4	0	0	II	MSS	yes	yes	yes	no	0	1800
R004	U133plus-17	1996-01-04	64	m	AC	colon	3	0	0	II	MSS	yes	yes	yes	no	0	2850
R005	U133plus-18	1996-01-09	72	m	AC	colon	3	0	0	II	MSS	yes	yes	yes	no	0	1680
R006	U133plus-19	1996-04-11	58	m	AC	colon	3	0	0	II	MSS	yes	yes	yes	no	0	4050
R007	U133plus-20	1996-03-21	63	f	AC	colon	3	0	0	II	MSS	yes	yes	yes	no	0	3960
R008	U133plus-21	1996-02-09	61	m	AC	colon	3	0	0	II	MSS	yes	yes	yes	no	0	1825
R009	U133plus-22	1996-01-29	79	f	AC	colon	3	0	0	II	MSI	yes	yes	no	yes	0	2670
R010	U133plus-23	1996-11-15	61	f	AC	colon	3	0	0	II	MSI	yes	yes	no	yes	0	1560
R011	U133plus-24	1996-12-11	52	f	AC	rectum	3	0	0	II	MSS	yes	no	yes	no	0	1825
R012	U133plus-25	1996-02-20	60	m	AC	colon	3	0	0	II	MSS	yes	yes	yes	no	0	1825
R013	U133plus-26	2001-12-27	65	m	AC	colon	3	0	0	II	MSS	yes	yes	yes	no	1	570	1
R014	U133plus-27	1996-10-16	68	m	ACM	colon	4	0	0	II	MSS	yes	yes	yes	no	0	1825
R015	U133plus-28	1997-03-07	87	f	AC	rectum	3	0	0	II	MSS	yes	no	yes	no	0	1825
R016	U133plus-29	1996-04-20	58	m	AC	colon	3	0	0	II	MSI	yes	yes	no	yes	0	1920
R017	U133plus-30	1996-05-07	69	m	AC	colon	3	0	0	II	MSS	yes	yes	yes	no	0	1825
R018	U133plus-31	1996-05-09	84	m	ACM	colon	4	0	0	II	MSI	yes	yes	no	yes	0	2010
R019	U133plus-32	1996-05-08	72	f	AC	colon	3	0	0	II	MSS	yes	yes	yes	no	0	1825
R020	U133plus-33	1996-05-30	67	m	AC	colon	3	0	0	II	MSI	yes	yes	no	yes	1	2010	1
R021	U133plus-34	1997-09-08	81	m	AC	colon	3	0	0	II	MSI	yes	yes	no	yes	0	1590
R022	U133plus-35	1997-11-04	73	m	AC	rectum	3	0	0	II	MSS	yes	no	yes	no	1	379	1
R023	U133plus-36	1998-01-29	69	f	AC	colon	3	0	0	II	MSI	yes	yes	no	yes	0	2610
R024	U133plus-37	1997-03-12	78	m	AC	colon	3	0	0	II	MSS	yes	yes	yes	no	0	2100
R025	U133plus-38	1997-12-23	80	f	AC	colon	3	0	0	II	MSS	yes	yes	yes	no	0	1590
R026	U133plus-39	1996-07-10	73	f	AC	colon	3	0	0	II	MSS	yes	yes	yes	no	0	1825
R027	U133plus-40	2000-05-03	83	m	AC	colon	3	0	0	II	MSS	yes	yes	no	no	1	432	3
R028	U133plus-41	1996-08-19	77	m	AC	rectum	3	0	0	II	MSS	yes	no	yes	no	0	1825
R029	U133plus-42	1996-12-12	56	m	AC	rectum	3	0	0	II	MSS	yes	no	yes	no	0	1825
R030	U133plus-43	1997-01-07	60	f	AC	colon	4	0	0	II	MSS	yes	yes	yes	no	0	1825
R031	U133plus-44	1996-11-01	66	f	AC	colon	3	0	0	II	MSS	yes	yes	yes	no	0	1825
R032	U133plus-45	1996-11-21	75	f	AC	colon	4	0		II	NA	yes	no	no	no	0	1825
R033	U133plus-46	1996-11-14	75	m	AC	rectum	3	0	0	II	MSS	yes	no	yes	no	0	1825
R034	U133plus-47	1997-06-23	60	f	AC	colon	3	0	0	II	MSS	yes	yes	yes	no	0	1825
R035	U133plus-48	2002-02-06	71	f	AC	rectum	4	0	0	II	MSI	yes	no	no	yes	1	97	1
R036	U133plus-49	1997-01-30	71	f	ACM	colon	3	0	0	II	MSS	yes	yes	yes	no	0	1825
R038	U133plus-50	1997-10-17	87	f	AC	rectum	3	0	0	II	MSS	yes	no	yes	no	0	1825
R039	U133plus-51	1997-07-25	63	f	AC	colon	3	0	0	II	NA	yes	no	no	no	0	1825
R040	U133plus-52	1997-10-17	52	m	AC	colon	3	0	0	II	MSI	yes	yes	no	yes	0	3330
R041	U133plus-53	1996-06-03	69	m	AC	rectum	3	0	0	II	MSS	yes	no	yes	no	0	1825
R042	U133plus-54	1998-03-24	49	f	AC	colon	3	0	0	II	NA	yes	no	no	no	0	1825
R043	U133plus-55	1998-04-07	75	m	AC	colon	3	0	0	II	MSS	yes	yes	yes	no	0	1825
R044	U133plus-56	1998-04-29	66	f	AC	colon	4	0	0	II	MSS	yes	yes	yes	no	0	1825
R046	U133plus-57	1996-10-08	74	f	AC	rectum	4	0	0	II	MSS	yes	no	yes	no	0	1825
R047	U133plus-58	2000-07-24	58	m	AC	colon	3	0	0	II	MSS	yes	yes	yes	no	1	180	1
R048	U133plus-59	1996-10-04	72	m	AC	rectum	3	0	0	II	MSS	yes	no	yes	no	0	1825
R050	U133plus-60	1999-03-05	69	m	AC	colon	3	0		II	MSS	yes	yes	yes	no	0	1825
R051	U133plus-61	1998-10-23	71	m	AC	colon	4	0	1	IV	NA	yes	no	no	no	NR	NR
R052	U133plus-62	1999-03-18	76	m	AC	colon	3	0	0	II	MSS	yes	yes	yes	no	0	1825
R053	U133plus-63	1999-01-27	69	m	AC	colon	3	1	0	III	MSS	yes	yes	no	no	0	1825
R054	U133plus-64	1999-03-07	56	m	ACM	colon	4	0	0	II	MSS	yes	yes	yes	no	0	1825
R055	U133plus-65	1998-12-07	63	f	AC	colon	4	1	1	IV	MSS	yes	yes	no	no	NR	NR
R056	U133plus-66	1998-10-22	87	f	AC	colon	4	0	0	II	MSI	yes	yes	no	yes	0	1860
R057	U133plus-67	1998-10-09	68	m	AC	colon	3	0	0	II	MSS	yes	yes	yes	no	0	1825
R058	U133plus-68	1999-01-06	58	f	AC	colon	3	1	0	III	MSS	yes	yes	no	no	0	1825
R059	U133plus-69	1999-02-01	68	m	AC	colon	1	1	0	III	MSI	yes	yes	no	no	0	1825
R060	U133plus-70	1995-05-05	65	f	AC	colon	3	0		II	MSS	yes	yes	yes	no	0	1825
R062	U133plus-71	1999-02-22	88	m	ACM	colon	3	1	0	III	MSS	yes	yes	no	no	0	1825
R065	U133plus-72	1998-11-19	85	f	AC	colon	3	0	0	II	NA	yes	no	no	no	0	1825
R066	U133plus-73	1998-11-13	58	f	AC	colon	3	0	0	II	MSS	yes	yes	yes	no	0	1825
R067	U133plus-74	1998-11-05	61	m	AC	colon	3	1	0	III	MSS	yes	yes	no	no	1	1483	1
R069	U133plus-75	1996-11-22	63	m	AC	colon	3	0	0	II	NA	yes	no	no	no	0	1825
R070	U133plus-76	1997-03-17	76	m	AC	colon	3	1	0	III	MSS	yes	yes	no	no	1	1404	3
R071	U133plus-77	1997-05-13	71	f	AC	colon	3	0	0	II	MSS	yes	yes	yes	no	0	1825
R072	U133plus-78	1997-11-28	36	f	AC	colon	4	0	0	II	MSS	yes	yes	yes	no	1	450	1
R073	U133plus-79	1998-02-11	73	f	AC	colon	3	0	0	II	MSI	yes	yes	no	yes	0	2040
R074	U133plus-80	1997-04-17	81	m	AC	colon	3	0	0	II	MSS	yes	yes	yes	no	0	1825
R075	U133plus-81	1998-06-03	68	m	AC	colon	3	0		IV	MSS	yes	yes	no	no	NR	NR
R077	U133plus-82	1996-10-28	39	m	AC	colon	4	0	0	II	MSI	yes	yes	no	yes	1	1260	1
R078	U133plus-83	1990-10-01	68	m	AC	colon	3	0		II	MSS	yes	yes	yes	no	0	2250
R079	U133plus-84	1990-10-01	65	m	AC	colon	4	0		II	MSS	yes	yes	yes	no	0	1380
R080	U133plus-85	1984-01-01	69	m	AC	colon	4	0		II	MSS	yes	yes	yes	no	1	300	1
R081	U133plus-86	1990-10-01	86	m	AC	rectum	4	0		II	MSS	yes	no	yes	no	0	1825
R082	U133plus-87	1990-08-01	46	f	AC	colon	4	0		II	MSS	yes	yes	yes	no	0	2310
R083	U133plus-88	1987-04-01	67	f	AC	colon	4	0		II	MSS	yes	yes	yes	no	1	330	1
R084	U133plus-89	1987-12-01	79	m	ACM	colon	3	0		II	MSS	yes	yes	yes	no	0	1825
R085	U133plus-90	1988-05-01	83	m	AC	colon	3	0		II	MSS	yes	yes	yes	no	0	3120
R086	U133plus-91	1988-05-01	56	f	AC	colon	4	0		II	MSS	yes	yes	yes	no	0	3120
R087	U133plus-92	1988-06-01	79	m	AC	colon	3	0		II	MSS	yes	yes	yes	no	1	1290	1
R088	U133plus-93	1984-09-01	56	f	AC	colon	4	0		II	MSS	yes	yes	yes	no	0	4440
R089	U133plus-94	1985-01-01	79	m	AC	colon	4	0		II	MSS	yes	yes	no	no	0	390
R090	U133plus-95	1986-05-01	80	f	AC	rectum	3	0		II	MSS	yes	no	yes	no	0	1825
R091	U133plus-96	1987-04-01	55	f	ACM	rectum	4	0		II	MSS	yes	no	yes	no	0	1825
R092	U133plus-97	1985-02-01	59	m	ACM	colon	3	0		II	MSI	yes	yes	no	yes	0	1825
R093	U133plus-98	1987-04-01	57	f	AC	colon	4	0		II	MSS	yes	yes	yes	no	1	300	1
R094	U133plus-99	1985-09-01	75	m	AC	colon	4	0		II	MSS	yes	yes	yes	no	0	1320
R095	U133plus-100	1989-02-01	66	m	AC	colon	4	0		II	MSS	yes	yes	yes	no	0	2850
R096	U133plus-101	1987-06-01	82	m	AC	colon	3	0		II	MSI	yes	yes	no	yes	0	1825
R097	U133plus-102	1987-04-01	56	f	AC	colon	4	0		II	MSS	yes	yes	yes	no	0	3510
R098	U133plus-103	1990-10-01	69	f	AC	colon	4	0		II	MSS	yes	yes	yes	no	0	2250
R099	U133plus-104	1991-07-01	41	f	AC	rectum	4	0		II	MSS	yes	no	yes	no	0	1825
R100	U133plus-105	1991-06-01	80	f	ACM	colon	3	0		II	MSI	yes	yes	no	yes	0	1825
R101	U133plus-106	1991-08-01	74	f	AC	colon	4	0		II	MSI	yes	yes	no	yes	0	1825
R102	U133plus-107	1991-08-01	81	m	AC	colon	4	0		II	MSS	yes	yes	yes	no	1	570	1
R103	U133plus-108	1987-12-01	60	f	AC	colon	4	0		II	MSI	yes	yes	no	yes	0	1825
R104	U133plus-109	1988-05-01	70	m	AC	colon	4	0		II	MSI	yes	yes	no	yes	1	276	1
R105	U133plus-110	1988-06-01	61	f	AC	rectum	3	0		II	MSS	yes	no	yes	no	0	1825
R106	U133plus-111	1988-07-01	80	f	ACM	colon	4	0		II	MSI	yes	yes	no	yes	0	1825
R107	U133plus-112	1988-11-01	68	m	ACM	colon	4	0		II	MSI	yes	yes	no	yes	0	1825
R108	U133plus-113	1989-02-01	69	m	AC	rectum	3	0		II	MSS	yes	no	yes	no	0	1825
R109	U133plus-114	1989-02-01	69	m	AC	rectum	3	0		II	MSS	yes	no	yes	no	0	1825
R110	U133plus-115	1989-05-01	78	m	AC	rectum	3	0		II	MSS	yes	no	yes	no	0	1825
R111	U133plus-116	1989-10-01	37	m	AC	colon	4	0		II	MSS	yes	yes	yes	no	1	150	1
R112	U133plus-117	1990-03-01	80	m	AC	rectum	3	0		II	MSS	yes	no	yes	no	0	1825
R113	U133plus-118	1990-05-01	81	f	ACM	colon	3	0		II	MSS	yes	yes	yes	no	0	1825
R114	U133plus-119	1988-02-01	66	m	AC	colon	4	0		II	MSI	yes	yes	no	yes	0	1825
R115	U133plus-120	1988-04-01	85	f	ACM	colon	4	0		II	MSI	yes	yes	no	yes	0	1825
R116	U133plus-121	1988-07-01	79	f	AC	rectum	4	0		II	MSS	yes	no	yes	no	1	335	1
R117	U133plus-122	1988-10-01	75	f	AC	colon	4	0		II	MSI	yes	yes	no	yes	0	1825
R118	U133plus-123	1988-11-01	68	m	ACM	colon	3	0		II	MSI	yes	yes	no	yes	0	1825
R119	U133plus-124	1988-10-01	85	f	AC	colon	4	0		II	MSI	yes	yes	no	yes	0	1825
R120	U133plus-125	1990-01-01	56	f	AC	colon	3	0		II	MSS	yes	yes	no	no	1	790	2
R121	U133plus-126	1989-11-01	64	f	AC	rectum	3	0		II	MSS	yes	no	yes	no	0	1825
R123	U133plus-127	1990-04-01	44	m	AC	colon	4	0		II	MSS	yes	yes	yes	no	1	720	1
R124	U133plus-128	1989-07-01	61	f	AC	colon	4	0		II	MSS	yes	yes	yes	no	0	1825
R126	U133plus-129	1989-07-01	79	f	AC	colon	3	0		II	MSI	yes	yes	no	yes	0	1825
R127	U133plus-130	1995-05-18	65	f	AC	colon	3	0	1	IV	MSS	yes	yes	no	no	NR	NR
R128	U133plus-131	1995-07-05	61	m	AC	colon	3	1	0	III	MSS	yes	yes	no	no	0	1825
R129	U133plus-132	1995-10-26	52	f	AC	colon	3	2	0	III	MSS	yes	yes	no	no	1	826	1
R131	U133plus-133	1995-12-19	73	m	AC	colon	3	2	0	III	MSS	yes	yes	no	no	0	1825
R132	U133plus-134	1995-12-21	75	m	AC	colon	3	1	0	III	MSS	yes	yes	no	no	0	1825
R133	U133plus-135	1995-05-01	54	f	AC	colon	3	2	1	IV	MSS	yes	yes	no	no	NR	NR
R134	U133plus-136	1995-09-11	60	f	AC	colon	3	0	0	II	MSS	yes	yes	no	no	1	1533	3
R135	U133plus-137	1995-10-06	80	m	AC	colon	3	0	0	II	MSS	yes	yes	yes	no	1	1830	1
R136	U133plus-138	1995-11-24	49	NA	AC	colon	3	0	0	II	MSI	yes	yes	no	yes	0	1825
R137	U133plus-139	1995-12-18	79	NA	AC	colon	3	0	0	II	MSS	yes	yes	yes	no	0	1825
R138	U133plus-140	1994-11-03	76	f	AC	colon	3	0	0	II	MSI	yes	yes	no	yes	0	1825
R139	U133plus-141	1995-03-02	76	f	AC	colon	3	0	0	II	MSS	yes	yes	yes	no	0	1825
R140	U133plus-142	1995-04-11	61	f	AC	colon	4	1	0	III	MSS	yes	yes	no	no	1	309	3
R141	U133plus-143	1995-10-26	50	m	AC	colon	3	0	0	II	MSS	yes	yes	yes	no	1	2400	1
R142	U133plus-144	1993-11-29	56	m	AC	colon	3	1	0	III	MSS	yes	yes	no	no	0	1825
R143	U133plus-145	1995-05-12	75	f	AC	colon	3	0	0	II	MSS	yes	yes	no	no	1	683	4
R144	U133plus-146	1995-06-02	71	f	AC	colon	3	2	0	III	MSS	yes	yes	no	no	0	1825
R145	U133plus-147	1995-06-05	71	m	AC	colon	3	0	1	IV	MSS	yes	yes	no	no	NR	NR
R146	U133plus-148	1995-09-05	71	f	AC	colon	3	0	1	IV	MSS	yes	yes	no	no	NR	NR
R147	U133plus-149	1995-09-08	54	m	AC	colon	3	1	0	III	MSS	yes	yes	no	no	0	1825
R148	U133plus-150	1995-09-15	80	f	AC	colon	2	1	1	IV	MSS	yes	yes	no	no	NR	NR
R150	U133plus-151	1995-10-19	59	m	AC	colon	3	0	1	IV	MSS	yes	yes	no	no	NR	NR
R151	U133plus-152	1995-10-27	67	f	AC	colon	3	0	0	II	MSS	yes	yes	yes	no	1	360	1
R152	U133plus-153	1995-11-09	70	f	AC	colon	3	0	0	II	MSS	yes	yes	yes	no	1	1590	1
R153	U133plus-154	1995-12-05	66	f	AC	colon	3	0	0	II	MSS	yes	yes	yes	no	0	1825
R154	U133plus-155	1995-12-12	57	NA	AC	colon	3	1	1	IV	MSS	yes	yes	no	no	NR	NR
R155	U133plus-156	1996-02-26	47	m	AC	colon	4	1	1	IV	MSS	yes	yes	no	no	NR	NR
R156	U133plus-157	1996-04-23	63	f	AC	rectum		0		II	MSI	yes	no	no	yes	0	1825
R157	U133plus-158	1996-05-15	70	f	AC	rectum		0		II	MSS	yes	no	yes	no	0	1825
R158	U133plus-159	1996-08-13	67	m	AC	colon		0		II	MSS	yes	yes	yes	no	0	2310
R159	U133plus-160	1997-04-16	46	f	AC	rectum		0		II	MSS	yes	no	yes	no	0	1825
R160	U133plus-161	1997-02-08	86	f	AC	colon		0		II	MSS	yes	yes	yes	no	0	2130
R161	U133plus-162	1997-06-06	62	m	AC	rectum		0		II	MSS	yes	no	yes	no	0	1825
R162	U133plus-163	1996-02-08	47	f	AC	colon		0		II	MSS	yes	yes	yes	no	0	2850
R163	U133plus-164	1996-01-23	30	m	AC	colon		0		II	MSI	yes	yes	no	yes	0	1825
R164	U133plus-165	1996-01-10	72	m	AC	colon		0		II	MSS	yes	yes	yes	no	0	1825
R165	U133plus-166	1994-05-02	80	m	AC	colon		0		II	MSS	yes	yes	yes	no	0	1825
R166	U133plus-167	1995-01-07	72	f	AC	colon	4	0	1	IV	MSS	yes	yes	no	no	NR	NR
R167	U133plus-168	1995-03-03	70	m	AC	colon		0		II	MSS	yes	yes	yes	no	0	1825
R168	U133plus-169	1995-04-20	67	f	AC	colon	3	0	0	II	MSS	yes	yes	yes	no	1	2400	1
R170	U133plus-170	2002-07-19	73	m	AC	rectum	3	0	0	II	MSS	yes	no	yes	no	1	264	1
R172	U133plus-171	2002-09-17	82	f	AC	colon	4	0	0	II	MSS	yes	yes	yes	no	1	335	1
R175	U133plus-172	2003-08-19	70	m	AC	colon	3	1	0	III	MSS	yes	yes	no	no	1	256	1
R177	U133plus-173	2004-03-01	60	m	AC	colon	3	2	0	III	MSS	yes	yes	no	no	1	37	1
R178	U133plus-174	1995-05-29	70	f	AC	colon	4	1	0	III	MSS	yes	yes	no	no	0	1825
R179	U133plus-175	1995-08-22	64	f	AC	colon	3	2	0	III	MSS	yes	yes	no	no	0	1825
R180	U133plus-176	1995-12-04	67	m	AC	colon	3	0	0	II	MSI	yes	yes	no	yes	0	1825
R181	U133plus-177	1996-03-06	76	m	AC	colon	3	0	0	II	MSS	yes	yes	yes	no	0	1825
R182	U133plus-178	1987-08-01	61	m	ACM	rectum	3	0		II	MSI	yes	no	no	yes	0	1825
R183	U133plus-179	1987-02-01	80	f	AC	colon	3	0		II	MSS	yes	yes	no	no	1	273	2
R184	U133plus-180	1985-03-01	66	m	ACM	colon	4	0		II	NA	yes	no	no	no	1	671	3
R185	U133plus-181	1987-12-01	82	m	AC	colon	4	0		II	MSS	yes	yes	yes	no	0	1825
R186	U133plus-182	1989-08-01	80	m	AC	colon	4	0		II	MSS	yes	yes	yes	no	0	1825
R187	U133plus-183	1991-08-01	75	f	AC	colon	4	0		II	MSI	yes	yes	no	yes	1	915	1
R188	U133plus-184	1986-03-01	59	m	AC	rectum	3	0		II	MSS	yes	no	yes	no	0	1825
R189	U133plus-185	1997-05-21	61	m	AC	colon	3	0	0	II	MSS	yes	yes	no	no	1	671	3
R190	U133plus-186	1998-07-10	65	m	NA	colon	3	0	0	II	MSS	yes	yes	yes	no	0	1825
R191	U133plus-187	2000-03-14	87	f	AC	colon	3	0	0	II	MSI	yes	yes	no	yes	0	1825
R192	U133plus-188	1999-04-29	61	m	AC	colon	3	0	0	II	MSS	yes	yes	yes	no	0	1825
R193	U133plus-189	2000-08-28	54	m	AC	rectum	3	0	0	II	MSS	yes	no	yes	no	0	1825
R195	U133plus-190	1999-09-30	82	m	NA	colon	3	0	0	II	MSS	yes	yes	yes	no	0	1825
R196	U133plus-191	2005-03-10	81	m	AC	colon	3	0		II	MSS	yes	yes	yes	no	0	1825
R197-2	U133plus-192	1996-10-01	74	m	AC	colon	3	0		II	MSS	yes	yes	yes	no	0	1825
R199	U133plus-193	1998-02-02	72	m	AC	colon	3	0	0	II	MSS	yes	yes	yes	no	0	1825
R200	U133plus-194	2001-07-12	69	f	AC	colon	3	2	0	III	NA	yes	no	no	no	1	526	3
R201	U133plus-195	1998-11-09	75	f	NA	colon	3	0	0	II	MSS	yes	yes	yes	no	0	1825
R203	U133plus-196	1996-02-01	62	f	AC	rectum	3	0	0	II	MSS	yes	no	yes	no	0	1825
R204	U133plus-197	1995-04-01	79	m	AC	colon	3	0		II	MSS	yes	yes	yes	no	0	1825
R205	U133plus-198	1994-08-01	81	f	AC	colon	2	0		I	MSS	yes	yes	no	no	0	1825
R206	U133plus-199	1999-01-29	45	m	NA	colon	3	0	0	II	MSS	yes	yes	yes	no	0	1825
R208	U133plus-200	2000-01-14	66	m	AC	colon	3	0	0	II	MSS	yes	yes	yes	no	0	1825
R209	U133plus-201	1998-01-13	73	f	AC	colon	3	0	0	II	MSS	yes	yes	yes	no	0	1825
R210	U133plus-202	1999-06-15	69	m	AC	colon	2	0	0	I	MSS	yes	yes	no	no	0	1825
R211	U133plus-203	1998-12-04	53	m	NA	colon	3	0	0	II	MSS	yes	yes	yes	no	0	1825
R212	U133plus-204	1998-05-14	56	f	AC	rectum	3	0	0	II	MSS	yes	no	yes	no	0	1825
R213	U133plus-205	1996-11-01	80	m	AC	colon	3	0		II	MSS	yes	yes	yes	no	0	1825
R214	U133plus-206	1998-07-08	59	f	AC	colon	3	0	0	II	MSI	yes	yes	no	yes	0	1825
R215	U133plus-207	1997-08-14	68	f	AC	colon	3	0	0	II	MSS	yes	yes	yes	no	0	1825
R216	U133plus-208	2000-05-19	80	f	NA	colon	3	0	0	II	MSS	yes	yes	yes	no	0	1825
R217	U133plus-209	1993-04-01	85	f	AC	colon	3	0		II	MSS	yes	yes	yes	no	0	1825
R218	U133plus-210	1999-02-03	71	m	NA	colon	2	0	0	I	MSS	yes	yes	no	no	0	1825
R220	U133plus-211	1996-06-27	52	f	AC	colon	3	0	0	II	MSS	yes	yes	yes	no	0	1825
R221	U133plus-212	1993-07-01	78	f	AC	colon	3	1		III	MSS	yes	yes	no	no	1	123	1
R222	U133plus-213	1996-10-01	67	f	AC	rectum	3	0		II	MSS	yes	no	yes	no	0	1825
R223	U133plus-214	1995-12-18	71	NA	AC	colon	2	0	0	I	MSI	yes	yes	no	no	0	1825
R225	U133plus-215	1999-03-19	73	f	NA	colon	3	0	0	II	MSS	yes	yes	yes	no	0	1825
R226	U133plus-216	1998-06-17	73	m	NA	colon	2	0	0	I	MSS	yes	yes	no	no	0	1825
R228	U133plus-217	1997-08-01	71	m	AC	colon	3	0		II	MSS	yes	yes	yes	no	0	1825
R229	U133plus-218	1999-09-17	67	m	AC	rectum	3	0	0	II	MSS	yes	no	yes	no	0	1825
R230	U133plus-219	1998-01-27	46	m	AC	rectum	3	0	0	II	MSS	yes	no	yes	no	0	1825
R231	U133plus-220	1999-01-19	79	m	NA	rectum	3	0	0	II	MSS	yes	no	yes	no	0	1825
R233	U133plus-221	1995-08-01	67	m	AC	colon	3	0		II	MSS	yes	yes	yes	no	0	1825
R234	U133plus-222	1996-11-19	76	m	AC	rectum	3	0	0	II	MSS	yes	no	yes	no	0	1825
R235	U133plus-223	1999-10-01	74	f	AC	rectum	3	0	0	II	MSS	yes	no	yes	no	1	762	1
R236	U133plus-224	1999-09-17	84	f	NA	colon	3	0	0	II	MSS	yes	yes	yes	no	0	1825
R238	U133plus-225	1996-09-01	64	m	ACM	colon	3	0		II	MSS	yes	yes	no	no	1	1095	2
R239	U133plus-226	1999-12-14	72	m	NA	colon	2	0	0	I	MSI	yes	yes	no	no	0	1825
R240	U133plus-227	1998-11-06	78	m	NA	colon	3	0	0	II	MSI	yes	yes	no	yes	0	1825
R241	U133plus-228	2000-04-28	80	m	NA	rectum	3	0	0	II	MSS	yes	no	yes	no	0	1825
R243	U133plus-229	1996-07-17	67	f	AC	colon		0		II	MSS	yes	yes	yes	no	0	1825
R244	U133plus-230	1997-04-17	81	m	AC	colon	3	0	0	II	MSS	yes	yes	yes	no	0	1825
R245	U133plus-231	1996-12-03	83	m	AC	colon	2	0	0	I	MSI	yes	yes	no	no	0	1825
R247	U133plus-232	1997-10-23	57	m	AC	colon	3	0	0	II	MSS	yes	yes	yes	no	0	1825
R248	U133plus-233	2000-11-16	77	m	NA	colon	3	0	0	II	MSS	yes	yes	yes	no	0	1825
R249	U133plus-234	1998-08-11	34	f	NA	colon	3	0	0	II	MSS	yes	yes	yes	no	0	1825
R250	U133plus-235	2000-08-25	58	m	NA	colon	1	0	0	I	MSS	yes	yes	no	no	0	1825
R251	U133plus-236	1999-12-20	53	f	NA	rectum	3	0	0	II	MSS	yes	no	yes	no	0	1825
R252	U133plus-237	1998-04-06	47	m	AC	colon	3	0	0	II	MSS	yes	yes		no	1	NA	1
R253	U133plus-238	1999-12-13	70	m	NA	colon	3	0	0	II	MSS	yes	yes	yes	no	0	1825
R255	U133plus-239	2002-05-06	55	f	AC	colon	3	1	0	III	MSI	yes	yes	no	no	1	109	3
R256	U133plus-240	1999-06-07	54	f	NA	colon	3	0	0	II	MSS	yes	yes	yes	no	0	1825
R257	U133plus-241	1998-09-15	83	f	NA	colon	3	0	0	II	MSS	yes	yes	yes	no	0	1825
R258	U133plus-242	1999-12-10	90	m	NA	colon	3	0	0	II	MSS	yes	yes	yes	no	0	1825
R259	U133plus-243	1998-09-30	78	f	NA	colon	3	0	0	II	MSS	yes	yes	yes	no	0	1825
R260	U133plus-244	2000-07-17	55	f	NA	colon	2	0	0	I	MSS	yes	yes	no	no	0	1825
R261	U133plus-245	1999-12-08	53	f	NA	colon	3	0	0	II	MSS	yes	yes	yes	no	0	1825
R263	U133plus-246	1997-09-01	76	m	AC	colon	2	0		I	MSS	yes	yes	no	no	0	1825
R264	U133plus-247	1999-03-15	79	m	NA	rectum	3	0	0	II	MSI	yes	no	no	yes	0	1825
R265	U133plus-248	1998-01-08	43	m	AC	rectum	3	0	0	II	MSI	yes	no	no	yes	0	1825
R266	U133plus-249	1998-05-14	74	m	AC	colon	2	0	0	I	MSS	yes	yes	no	no	0	1825
R267	U133plus-250	2000-03-13	75	f	AC	colon	3	0	0	II	MSI	yes	yes	no	yes	0	1825
R268	U133plus-251	1998-04-27	70	m	AC	colon	3	0	0	II	MSI	yes	yes	no	yes	0	1825
R269	U133plus-252	1998-08-25	64	m	NA	colon	3	0	0	II	MSS	yes	yes	yes	no	0	1825
R270	U133plus-253	1995-02-01	83	f	AC	colon	3	0		II	MSS	yes	yes	yes	no	0	1825
R271	U133plus-254	1999-07-29	62	f	AC	rectum	3	0	0	II	MSS	yes	no	yes	no	0	1825
R274	U133plus-255	1997-06-19	64	m	AC	colon	3	0	0	II	MSS	yes	yes	yes	no	0	1825
R275	U133plus-256	1999-05-28	57	f	ACM	rectum	3	0	0	II	MSI	yes	no	no	yes	0	1825
R276	U133plus-257	1997-01-06	74	f	ACM	colon	3	0	0	II	MSI	yes	yes	no	yes	1	221	1
R277	U133plus-258	1994-03-11	61	m	AC	colon	3	0	0	II	MSI	yes	yes	no	yes	0	1825
R278	U133plus-259	1998-11-13	81	f	NA	colon	3	0	0	II	MSS	yes	yes	yes	no	0	1825
R279	U133plus-260	1996-05-13	76	f	AC	rectum	3	0	0	II	MSS	yes	no	yes	no	0	1825
R280	U133plus-261	1999-10-22	69	f	NA	colon	2	0	0	I	MSS	yes	yes	no	no	0	1825
R282	U133plus-262	2000-03-14	76	f	NA	colon	2	0	0	I	MSS	yes	yes	no	no	0	1825
R283	U133plus-263	1997-11-12	45	m	AC	colon	3	0	0	II	MSI	yes	yes	no	no	1	109	4
R284	U133plus-264	2000-04-17	71	m	NA	colon	2	0	0	I	MSS	yes	yes	no	no	0	1825
R285	U133plus-265	1998-03-18	69	m	AC	colon	4	0	0	II	MSS	yes	yes	yes	no	0	1825
R286	U133plus-266	1998-08-20	40	f	NA	colon	3	0	0	II	MSS	yes	yes	yes	no	0	1825
R287	U133plus-267	1999-07-29	76	m	AC	rectum	3	0	0	II	MSS	yes	no	yes	no	0	1825
R288	U133plus-268	1996-10-15	79	m	AC	rectum	3	0	0	II	MSS	yes	no	yes	no	1	2137	1
R289	U133plus-269	2000-10-20	83	f	NA	colon	3	0	0	II	MSS	yes	yes	yes	no	0	1825
R291	U133plus-270	1998-01-01	85	f	ACM	colon	3	0		II	MSI	yes	yes	no	yes	0	1825
R292	U133plus-271	1997-11-21	76	m	AC	colon	3	0	0	II	MSI	yes	yes	no	yes	0	1825
R295	U133plus-272	1996-11-01	62	f	AC	colon	4	0		II	MSS	yes	yes	yes	no	0	1825
R296	U133plus-273	1995-01-01	89	m	AC	colon	3	0		II	MSS	yes	yes	yes	no	0	1825
R299	U133plus-274	1995-03-01	78	m	AC	colon	3	0		II	MSI	yes	yes	no	yes	0	1825
R300	U133plus-275	1997-04-30	62	f	AC	colon	4	0	0	II	NA	yes	no	no	no	0	1825
R301	U133plus-276	2002-02-27	81	f	AC	colon	3	0	0	II	MSS	yes	yes	no	no	1	NA	3
R302	U133plus-277	1998-06-25	56	m	AC	colon	3	0	0	II	MSS	yes	yes	yes	no	0	1825
R303	U133plus-278	1998-09-04	75	m	NA	rectum	3	0	0	II	MSS	yes	no	yes	no	0	1825
R304	U133plus-279	1994-07-20	84	f	AC	colon	3	0	0	II	MSS	yes	yes	yes	no	0	1825
R305	U133plus-280	2000-11-01	77	m	NA	colon	3	0	0	II	MSS	yes	yes	yes	no	0	1825
R306	U133plus-281	1996-06-06	56	m	AC	colon	4	0	0	II	NA	yes	no	no	no	1	890	3
R307	U133plus-282	1996-12-04	75	m	AC	colon	3	0	0	II	MSS	yes	yes	yes	no	0	1825
R308	U133plus-283	1996-02-08	49	NA	AC	colon	3	0	0	II	MSS	yes	yes	yes	no	0	1825
R309	U133plus-284	1998-01-09	74	f	AC	colon	3	0	0	II	MSS	yes	yes	yes	no	0	1825
R311	U133plus-285	1999-12-22	72	m	NA	colon	2	0	0	I	MSS	yes	yes	no	no	0	1825
R312	U133plus-286	1998-03-25	80	f	AC	colon	3	0	0	II	MSI	yes	yes	no	yes	0	1825
R313	U133plus-287	2000-01-21	67	m	NA	colon	3	0	0	II	MSS	yes	yes	yes	no	0	1825
R314	U133plus-288	1997-04-23	87	m	AC	colon		0	0	II	MSI	yes	yes	no	yes	0	1825
R316	U133plus-289	1998-10-21	75	f	NA	colon	2	0	0	I	MSI	yes	yes	no	no	0	1825
R317	U133plus-290	1999-12-16	54	m	NA	colon	3	0	0	II	MSS	yes	yes	yes	no	0	1825
R320	U133plus-291	1998-03-30	75	f	AC	colon	3	0	0	II	MSI	yes	yes	no	yes	0	1825
R321	U133plus-292	1995-10-03	60	m	AC	colon	3	0	0	II	MSS	yes	yes	yes	no	0	1825
R323	U133plus-293	2000-11-01	86	f	NA	colon	3	0	0	II	MSS	yes	yes	yes	no	0	1825
R325	U133plus-294	1999-06-11	87	f	AC	colon	2	0	0	I	MSS	yes	yes	no	no	0	1825
R326	U133plus-295	1998-10-13	54	m	AC	colon	3	0	0	II	MSI	yes	yes	no	yes	0	1825
R327	U133plus-296	1996-10-16	73	m	AC	colon	3	0	0	II	NA	yes	no	no	no	1	623	1
R328	U133plus-297	1999-03-23	70	m	AC	colon	3	0	0	II	MSS	yes	yes	yes	no	0	1825
R329	U133plus-298	1999-03-25	29	f	ACM	colon	3	0	0	II	NA	yes	no	no	no	0	1825
R330	U133plus-299	1998-06-01	70	f	AC	colon	3	0	0	II	MSI	yes	yes	no	yes	0	1825
R331	U133plus-300	1998-03-06	71	m	AC	colon	3	0	0	II	MSS	yes	yes	yes	no	0	1825
R332	U133plus-301	1999-07-27	60	f	AC	colon	3	0	0	II	MSS	yes	yes	yes	no	0	1825
R334	U133plus-302	2000-02-17	76	m	NA	colon	4	0	0	II	MSS	yes	yes	yes	no	0	1825
R337	U133plus-303	1997-05-01	70	m	AC	colon	3	0		II	MSS	yes	yes	yes	no	0	1825
R338	U133plus-304	1998-03-12	65	f	AC	colon	3	0	0	II	MSI	yes	yes	no	yes	0	1825
R339	U133plus-305	2000-04-07	59	m	AC	rectum	3	0	0	II	MSS	yes	no	yes	no	0	1825
R340	U133plus-306	1996-05-01	74	m	AC	colon	3	0		II	MSI	yes	yes	no	yes	0	1825
R341	U133plus-307	1998-04-02	80	f	AC	colon	3	0	0	II	MSS	yes	yes	no	no	1	369	4
R342	U133plus-308	2000-10-03	60	f	NA	colon	3	0	0	II	MSS	yes	yes	yes	no	0	1825
R343	U133plus-309	1998-01-12	59	m	AC	rectum	3	0	0	II	MSS	yes	no	yes	no	0	1825
R346	U133plus-310	2000-03-09	54	m	NA	rectum	3	0	0	II	MSI	yes	no	no	yes	1	1508	1
R348	U133plus-311	1997-07-25	63	f	AC	colon	3	0	0	II	NA	yes	no	no	no	0	1825
R349	U133plus-312	1999-06-23	78	f	AC	colon	3	0	0	II	MSS	yes	yes	yes	no	0	1825
R350	U133plus-313	1998-02-01	83	f	AC	colon	2	0		I	MSS	yes	yes	no	no	0	1825
R351-2	U133plus-314	1998-08-27	81	f	AC	colon	3	0	0	II	MSS	yes	yes	yes	no	1	1530	1
R352	U133plus-315	1997-02-12	59	m	AC	colon	3	0	0	II	MSS	yes	yes	yes	no	0	1825
R354	U133plus-316	1999-04-01	94	f	NA	colon	3	0	0	II	MSS	yes	yes	yes	no	0	1825
R355	U133plus-317	1996-09-16	57	m	AC	rectum	3	0	0	II	MSS	yes	no	yes	no	0	1825
R356	U133plus-318	1998-06-25	79	m	NA	colon	3	0	0	II	MSI	yes	yes	no	yes	0	1825
R357	U133plus-319			NA	NA	colon				II	MSI	yes	yes	no	yes	0	1825
R359	U133plus-320	1999-02-26	58	m	NA	colon	4	0	0	II	MSS	yes	yes	yes	no	0	1825
R360	U133plus-321	2000-05-18	76	m	NA	colon	2	0	0	I	MSS	yes	yes	no	no	0	1825
R362	U133plus-322	1999-11-01	80	m	NA	colon	3	0	0	II	MSI	yes	yes	no	yes	0	1825
R363	U133plus-323	1999-12-14	72	m	NA	colon	3	0	0	II	MSS	yes	yes	yes	no	0	1825
R364	U133plus-324	1999-07-02	70	m	NA	colon	3	0	0	II	MSS	yes	yes	yes	no	0	1825
R365	U133plus-325	1999-12-10	61	m	NA	colon	3	0	0	II	MSS	yes	yes	yes	no	0	1825
R366	U133plus-326	1998-03-19	67	m	AC	colon	3	0	0	II	MSS	yes	yes	yes	no	0	1825
R367	U133plus-327	1999-03-31	72	m	AC	colon	3	0	0	II	MSS	yes	yes	yes	no	0	1825
R368	U133plus-328	1996-09-27	77	f	AC	colon	2	0	0	I	MSI	yes	yes	no	no	0	1825
R369	U133plus-329	1999-10-13	71	m	AC	colon	3	0	0	II	MSS	yes	yes	yes	no	0	1825
R370	U133plus-330	1997-05-15	83	f	AC	colon	3	0	0	II	MSI	yes	yes	no	yes	0	1825
R374	U133plus-331	1997-08-01	82	m	AC	colon	3	0		II	MSS	yes	yes	yes	no	0	1825
R375	U133plus-332	1999-12-14	54	m	AC	colon	2	0	0	I	MSS	yes	yes	no	no	0	1825
R376	U133plus-333	1998-11-19	83	m	ACM	colon	3	0	0	II	MSI	yes	yes	no	yes	0	1825
R377	U133plus-334	1999-07-05	75	m	NA	rectum	3	0	0	II	MSS	yes	no	yes	no	0	1825
R379	U133plus-335	1994-08-08	74	m	AC	colon	3	0	0	II	MSS	yes	yes	no	no	1	NA	1
R380	U133plus-336	1999-09-28	72	m	AC	colon	3	0	0	II	MSS	yes	yes	yes	no	0	1825
R382	U133plus-337	2000-05-04	84	m	NA	colon	3	0	0	II	MSS	yes	yes	yes	no	0	1825
R383	U133plus-338	1997-07-15	58	f	AC	colon	3	0	0	II	MSS	yes	yes	yes	no	0	1825
R384	U133plus-339	2000-05-11	91	f	NA	colon	3	0	0	II	MSS	yes	yes	yes	no	0	1825
R385	U133plus-340	1998-01-22	74	m	AC	colon		0	0	II	MSS	yes	yes	yes	no	0	1825
R387	U133plus-341	2000-03-28	82	f	AC	rectum	3	0	0	II	MSS	yes	no	yes	no	0	1825
R389	U133plus-342	1999-03-26	59	m	NA	colon	3	0	0	II	MSS	yes	yes	yes	no	0	1825
R390	U133plus-343	1997-12-15	59	m	AC	rectum	3	0	0	II	MSS	yes	no	yes	no	0	1825
R391	U133plus-344	2000-09-08	31	m	NA	colon	3	0	0	II	MSI	yes	yes	no	yes	0	1825
R392	U133plus-345	1998-03-17	66	m	AC	colon	1	0	0	I	MSS	yes	yes	no	no	0	1825
R393	U133plus-346	1996-07-03	58	m	AC	colon	3	0	0	II	MSS	yes	yes	yes	no	0	1825
R394	U133plus-347	1995-12-01	67	m	AC	colon	2	0	0	I	MSS	yes	yes	no	no	0	1825
R395	U133plus-348	1996-03-08	74	f	AC	colon	3	0	0	II	MSI	yes	yes	no	yes	0	1825
R396	U133plus-349	1998-09-23	74	f	NA	colon	3	0	0	II	MSI	yes	yes	no	yes	0	1825
R397	U133plus-350	1998-11-17	53	m	NA	colon	3	0	0	II	MSS	yes	yes	yes	no	0	1825
R398	U133plus-351	2000-11-03	76	f	NA	colon	3	1	0	III	MSS	yes	yes	no	no	0	1825
R399	U133plus-352	1999-07-12	79	m	ACM	colon	3	0	0	II	MSI	yes	yes	no	yes	0	1825
R400	U133plus-353	1999-04-22	83	m	NA	colon	3	0	0	II	MSS	yes	yes	yes	no	0	1825
R401	U133plus-354	2004-06-02	63	m	AC	colon	3	0	0	II	MSI	yes	yes	no	yes	1	38	1
m = male, f = female, AC = Adenocarcinoma, ACM = mucinous adenocarcinoma, NA = not available, NR = not relevant, N= normal mucosa, MSS = microsatellite stable, MSI = microsatellite unstable

## Sheet: Table S3
Supplementary Table 3A Clinical characteristics of patients and tumors in the large custom-made TMA
		CRC carcinomas
		All patients		Patients with basic clinical- and follow-up informaion available *	Patients with evaluable E2F3 IHC staining**	Patients with evaluable CBFB IHC staining**	Patients with evaluable SMARCC1 IHC staining**
Number		1461		1283	909	1009	989
Sex
	Female	733		671	477	529	517
	Male	666		612	432	480	472
	Info missing	62		0	0	0	0
Median Age		71		71	70	71	71
(years, range)		(30-96)		(30-96)	(30-96)	(30-96)	(30-96)
Survival (mean months)		50.5		52.4	50.2	51.3	50.7
(months, range)		(0-152)		(1-152)	(1-152)	(1-152)	(1-152)
UICC TNM Stage
	I	185		177	124	133	137
	II	517		492	349	390	377
	III	646		614	436	480	475
	Info missing	113		0	0	0	0
Tumor location
	Right colon	488		453	324	353	343
	Left colon	416		392	289	311	310
	Rectum	482		438	296	345	336
	Info missing	75		0	0	0	0
Grade
	1	31		26	16	14	16
	2	1172		1091	775	864	844
	3	177		156	109	122	120
	Info missing	81		10	9	9	9
Histology
	Adenocarcinoma NOS	1256		1164	831	927	909
	Mucinous carcinoma	118		104	71	76	74
	Signet ring cell carcinoma	5		3	1	1	1
	Other types	9		7	2	1	1
	Info missing	73		5	4	4	4
* patients were excluded from subsequent analysis if information about any of the following parameters were missing: follow-up time, sex, age, TNM stage, and tumor location. Furthermore, cores were exluded if the patient died within 30 days of surgery.
** IHC staining was evaluated in the 1283 patients for which basic clinical and follow-up information was available. IHC staining was not scored if the tissue cores were missing in the investigated TMA sections, or contained fewer than 10 cancer cells, or demonstrated significant artifacts. Patients not scored were exlcuded from subsequent analysis.
Supplementary Table 3B E2F3 protein expression in colorectal carcinomas
		E2F3
		(cytoplasmic and nuclear IHC scores combined)
		n		Negative (%)	Weak (%)	Strong (%)	p-value*
All		909		2.86	41.8	55.34
Sex
	Female	477		3.14	44.03	52.83	0.27
	Male	432		2.55	39.35	58.1
UICC TNM Stage
	I	124		3.23	30.65	66.13	0.066
	II	349		2.58	45.56	51.86	(0.183)
	III	436		2.98	41.97	55.05
Tumor location
	Right colon	324		2.78	49.07	48.15	0.004
	Left colon	289		3.81	40.48	62.84	(<0.001)
	Rectum	296		2.03	35.14	62.84
Grade#
	1	16		6.25	31.25	62.5	<0.001
	2	775		2.58	39.23	58.19	(<0.001)
	3	109		4.59	61.47	33.94
Histology#
	Adenocarcinoma	831		2.17	39.47	58.36	<0.001
	Mucinous	71		11.27	66.2	22.54
	Signetcell§	1		0	100	0
	Others§	1		0	100	0
* According to Fisher's exact test. In parenthesis the p-value of a nonparametric test for trend (an extension of the Wilcoxon rank-sum test)
§ excluded from the statistical anlysis because of to few specimens
# patients with missing values were excluded from the analysis
Supplementary Table 3C CBFB protein expression in colorectal carcinomas
		CBFB
		(cytoplasmic and nuclear IHC scores combined)
		n		Negative (%)	Weak (%)	Strong (%)	p-value*
All		1009		0.5	51.83	47.67
Sex
	Female	529		0.76	48.77	50.47	0.076
	Male	480		0.21	55.21	44.58
UICC TNM Stage
	I	133		0.75	44.36	54.89	0.17
	II	390		0.26	50.77	48.97	(0.029)
	III	486		0.62	54.73	44.65
Tumor location
	Right colon	353		0.85	50.71	48.44	0.64
	Left colon	311		0.32	50.16	49.52	(0.445)
	Rectum	345		0.29	54.49	45.22
Grade#
	1	14		7.14	57.14	35.71	0.091
	2	864		0.46	52.66	46.88	(0.090)
	3	122		0	46.72	53.28
Histology#
	Adenocarcinoma	927		0.5	50.71	48.76	0.041
	Mucinous	76		0	65.79	34.21
	Signetcell§	1		0	100	0
	Others§	1		0	100	0
* According to Fisher's exact test. In parenthesis the p-value of a nonparametric test for trend (an extension of the Wilcoxon rank-sum test)
§ excluded from the statistical anlysis because of to few specimens
# patients with missing values were excluded from the analysis
Supplementary Table 3D SMARCC1 protein expression in colorectal carcinomas
		Nuclear SMARCC1 IHC scores
		n		Negative (%)	Weak (%)	Strong (%)	p-value*
All		989		3.24	56.52	40.24
Sex
	Female	517		4.45	50.1	45.45	<0.001
	Male	472		1.91	63.56	34.53
UICC TNM Stage
	I	137		2.19	49.64	48.18	0.205
	II	377		3.71	55.17	41.11	(0.026)
	III	475		3.16	59.58	37.26
Tumor location
	Right colon	343		3.21	56.85	39.94	0.122
	Left colon	310		4.52	59.68	35.81	(0.180)
	Rectum	336		2.08	53.27	44.64
Grade#
	1	16		6.25	62.5	31.25	0.355
	2	844		3.08	55.57	41.35	(0.277)
	3	120		4.17	61.67	34.17
Histology#
	Adenocarcinoma	909		3.3	56.22	40.48	0.921
	Mucinous	74		2.7	59.46	37.84
	Signetcell§	1		0	0	100
	Others§	1		0	100	0
* According to Fisher's exact test. In parenthesis the p-value of a nonparametric test for trend (an extension of the Wilcoxon rank-sum test)
§ excluded from the statistical anlysis because of to few specimens
# patients with missing values were excluded from the analysis

## Sheet: Table S4
Supplementary Table 4 Clinicopathological description of the tissues in the commercial TMA COCA 912-5-OL
Position	Diagnosis	UICC stage	Sex	Age
1a	AC	I	M	73
1b	AC	I	F	61
1c	AC	I	F	67
1d	AC	I	M	75
1e	AC	I	F	60
1f	AC	I	F	79
1g	AC	I	M	61
1h	AC	I	M	67
1i	AC	I	M	62
1j	AC	I	F	84
2a	AC	II	F	73
2b	AC	II	F	75
2c	AC	II	F	77
2d	AC	II	F	96
2e	AC	II	M	68
2f	AC	II	F	60
2g	AC	II	F	75
2h	AC	II	F	77
2i	AC	II	F	75
2j	AC	II	m	78
3a	AC	III	F	83
3b	AC	III	M	55
3c	AC	III	M	76
3d	AC	III	F	84
3e	AC	III	M	80
3f	AC	III	M	75
3g	AC	III	M	63
3h	AC	III	F	65
3i	AC	III	M	70
3j	AC	III	F	72
4a	AC	IV	F	74
4b	AC	IV	M	73
4c	AC	IV	M	61
4d	AC	IV	M	67
4e	AC	IV	F	36
4f	AC	IV	F	66
4g	AC	IV	F	73
4h	AC	IV	F	41
4i	AC	IV	M	73
4j	AC	IV	F	57
5a	Adenoma		F	67
5b	Adenoma		M	70
5c	Adenoma		F	79
5d	Adenoma		M	28
5e	Adenoma		F	68
5f	Adenoma		M	73
5g	Adenoma		M	58
5h	Adenoma		M	67
5i	Adenoma		F	66
5j	Adenoma		F	64
6a	normal (colon mucosa)		M	59
6b	normal (colon mucosa)		M	89
6c	normal (colon mucosa)		M	65
6d	normal (colon mucosa)		M	61
6e	normal (colon mucosa)		F	79
6f	normal (colon mucosa)		F	87
6g	normal (colon mucosa)		M	68
6h	normal (colon mucosa)		F	75
6i	normal (colon mucosa)		F	43
6j	normal (colon mucosa)		M	60
7a	AC, liver metastasis		F	74
7b	AC, liver metastasis		M	73
7c	AC, liver metastasis		M	61
7d	AC, liver metastasis		M	67
7e	AC, liver metastasis		F	36
7f	AC, liver metastasis		M	86
7g	AC, liver metastasis		M	72
7h	AC, liver metastasis		F	58
7i	AC, liver metastasis		M	60
7j	AC, liver metastasis		M	68
7k	AC, liver metastasis		F	44
F = female, M= male, AC = Adenocarcinoma

## Sheet: Table S5
Supplementary Table 5 Clinicopathological description of the tissues in the stadium II TMA
Grid	TMA position	content	Patient ID	Sex	Age at surgery	Tumor location (1=Cecum; 2=Asending; 3=Hepatic flexure; 4=Transverse; 5=Splenic flexure; 6=Descending; 7=Sigmoid; 8=Rectum )	Histology (1=Adenocarcinoma; 2=Mucinous)	Grade ( 1=high; 2=moderate; 3=low; 9=unknown)	pT-stadium	pN-stadium	pM-stadium	Stadium (UICC)	Number of lymphnodes
G1	A1	tumor	2	female	66	2	1	2	4	0	9	2	17
G1	A2	tumor	11	male	83	1	1	2	4	0	9	2	15
G1	A3	tumor	12	female	61	4	1	2	3	0	9	2	24
G1	A4	tumor	16	female	68	2	1	2	3	0	0	2	10
G1	A5	tumor	16	female	68	2	1	3	3	0	0	2	10
G1	A6	tumor	18	male	62	8	1	2	3	0	9	2	7
G1	A7	tumor	20	female	76	2	1	2	3	0	9	2	11
G1	B1	tumor	39	female	62	8	1	2	3	0	9	2	10
G1	B2	tumor	42	female	80	8	1	9	3	0	9	2	5
G1	B3	tumor	43	female	67	7	1	1	4	0	9	2	9
G1	B4	tumor	46	male	77	8	1	2	3	0	9	2	8
G1	B5	tumor	54	female	81	7	1	2	3	0	9	2	3
G1	B6	tumor	65	female	81	1	1	2	3	0	9	2	13
G1	B7	tumor	73	female	78	8	1	2	3	0	9	2	8
G1	C1	tumor	79	male	82	7	1	2	3	0	0	2	6
G1	C2	tumor	83	male	67	8	1	2	3	0	9	2	4
G1	C3	tumor	86	male	74	8	1	2	3	0	9	2	5
G1	C4	tumor	88	female	94	7	1	2	3	0	9	2	2
G1	C5	tumor	93	male	79	7	1	2	3	0	9	2	3
G1	C6	tumor	97	male	58	7	1	2	3	0	9	2	5
G1	C7	tumor	100	female	70	5	1	3	3	0	0	2	8
G1	D1	tumor	120	female	74	1	1	2	3	0	9	2	10
G1	D2	tumor	123	male	73	7	1	2	3	0	9	2	10
G1	D3	tumor	127	male	78	8	1	2	3	0	9	2	8
G1	D4	tumor	128	male	84	5	1	3	4	0	9	2	7
G1	D5	tumor	131	male	84	8	1	2	3	0	9	2	8
G1	D6	blank
G1	D7	blank
G1	E1	tumor	137	male	80	1	1	1	3	0	9	2	17
G1	E2	tumor	139	female	65	7	1	3	3	0	9	2	12
G1	E3	tumor	143	male	81	8	1	2	3	0	9	2	7
G1	E4	tumor	155	female	84	8	1	2	3	0	0	2	6
G1	E5	tumor	174	female	81	7	2	9	3	0	9	2	5
G1	E6	blank
G1	E7	blank
G1	F1	tumor	173	female	62	8	1	2	3	0	0	2	12
G1	F2	tumor	177	male	87	2	1	3	3	0	0	2	3
G1	F3	tumor	175	male	83	2	1	2	3	0	9	2	15
G1	F4	tumor	164	female	86	4	2	3	3	0	9	2	10
G1	F5	tumor	184	male	64	8	1	2	3	0	0	2	16
G1	F6	blank
G1	F7	blank
G1	G1	tumor	192	male	82	7	1	2	3	0	9	2	9
G1	G2	tumor	186	female	64	8	1	2	3	0	0	2	4
G1	G3	tumor	218	female	77	2	1	2	3	0	9	2	2
G1	G4	tumor	198	female	87	8	1	2	3	0	9	2	11
G1	G5	tumor	200	male	83	2	1	2	3	0	0	2	12
G1	G6	blank
G1	G7	blank
G1	H1	tumor	202	male	52	7	1	3	3	0	9	2	12
G1	H2	tumor	208	male	84	8	1	2	3	0	9	2	16
G1	H3	tumor	211	male	78	8	2	3	3	0	0	2	6
G1	H4	tumor	212	female	74	8	1	2	3	0	0	2	10
G1	H5	tumor	149	male	50	8	1	1	3	0	0	2	3
G1	H6	blank
G1	H7	blank
G1	I1	tumor	216	male	63	1	1	2	3	0	0	2	11
G1	I2	tumor	240	male	73	8	1	2	3	0	9	2	10
G1	I3	tumor	240	male	73	3	2	2	3	0	9	2	10
G1	I4	tumor	231	male	72	8	1	2	3	0	9	2	13
G1	I5	tumor	232	female	76	7	2	3	3	0	0	2	16
G1	I6	blank
G1	I7	blank
G2	A1	Normal mucosa	2	female	66	2
G2	A2	Normal mucosa	11	male	83	1
G2	A3	Normal mucosa	12	female	61	4
G2	A4	Normal mucosa	16	female	68	2
G2	A5	Normal mucosa	43	female	67	7
G2	A6	Normal mucosa	46	male	77	8
G2	A7	Normal mucosa	54	female	81	7
G2	B1	Normal mucosa	65	female	81	1
G2	B2	Normal mucosa	73	female	78	8
G2	B3	Normal mucosa	79	male	82	7
G2	B4	Normal mucosa	83	male	67	8
G2	B5	Normal mucosa	86	male	74	8
G2	B6	Normal mucosa	88	female	94	7
G2	B7	Normal mucosa	93	male	79	7
G2	C1	Normal mucosa	97	male	58	7
G2	C2	Normal mucosa	100	female	70	5
G2	C3	Normal mucosa	120	female	74	1
G2	C4	Normal mucosa	123	male	73	7
G2	C5	Normal mucosa	127	male	78	8
G2	C6	blank
G2	C7	Normal mucosa	128	male	84	5
G2	D1	Normal mucosa	131	male	84	8
G2	D2	Normal mucosa	137	male	80	1
G2	D3	Normal mucosa	139	female	65	7
G2	D4	blank
G2	D5	blank
G2	D6	blank
G2	D7	blank
G2	E1	Normal mucosa	143	male	81	8
G2	E2	Normal mucosa	155	female	84	8
G2	E3	Normal mucosa	174	female	81	7
G2	E4	blank
G2	E5	blank
G2	E6	blank
G2	E7	blank
G2	F1	Normal mucosa	173	female	62	8
G2	F2	Normal mucosa	177	male	87	2
G2	F3	Normal mucosa	175	male	83	2
G2	F4	blank
G2	F5	Normal mucosa	164	female	86	4
G2	F6	Normal mucosa	184	male	64	8
G2	F7	Normal mucosa	192	male	82	7
G2	G1	Normal mucosa	186	female	64	8
G2	G2	Normal mucosa	218	female	77	2
G2	G3	Normal mucosa	198	female	87	8
G2	G4	blank
G2	G5	Normal mucosa	200	male	83	2
G2	G6	Normal mucosa	202	male	52	7
G2	G7	Normal mucosa	208	male	84	8
G2	H1	Normal mucosa	211	male	78	8
G2	H2	Normal mucosa	212	female	74	8
G2	H3	Normal mucosa	149	male	50	8
G2	H4	blank
G2	H5	Normal mucosa	216	male	63	1
G2	H6	Normal mucosa	240	male	73	3
G2	H7	Normal mucosa	231	male	72	8
G2	I1	Normal mucosa	232	female	76	7
G2	I2	Normal mucosa	238	male	64	8
G2	I3	Normal mucosa	244	male	54	8
G2	I4	blank
G2	I5	Normal mucosa	260	male	65	7
G2	I6	Normal mucosa	287	female	54	8
G2	I7	Normal mucosa	289	female	62	8

## Sheet: Table S6
Supplementary Table 6 Transcription factors differentially expressed between MSS- and MSI-colon cancers
	MSI vs MSS "HG_U133A" data set1		MSI vs MSS "HG_U133 plus 2.0" data set2
Gene Symbol	p-value3	Fold change4	p-value3	Fold change4
HAND1	0.982609	0.00299635	0.441136	-0.0567207
HIS1	0.00217094	0.448467	5.96e-05	0.430554
KLF4	0.474405	0.305996	0.158062	0.484345
MAF	0.401633	0.118823	0.240377	0.204758
MEF2C	0.938258	-0.0258826	0.82176	-0.0844278
NR1H4	0.104093	0.427021	0.744781	0.102534
NR3C2	0.299466	0.428518	0.00109207	0.837365
NR5A2	0.778222	0.0930245	0.763449	-0.111058
PPARGC1A	0.106974	0.334249	0.413086	0.221429
SLC26A3	0.745624	0.125247	0.00133857	-1.04299
SPIB	0.520595	0.167236	0.933882	0.0209567
SSBP2	0.0561689	0.320238	0.0194908	0.415114
VDR	0.641651	-0.106252	0.719295	-0.0751265
ZBTB16	0.0798633	0.157826	0.769183	0.0343799
ARNTL2	0.0106624	0.723207	1.07e-10	1.19175
BHLHB2	0.995955	-0.00160382	0.410527	0.152286
CBFB	0.0259743	-0.432647	0.0165005	-0.241956
CBX4	0.64511	-0.11537	0.180263	0.220316
CEBPB	0.125769	-0.265087	3.01e-05	-0.42067
DNMT1	0.518002	0.137038	0.00214869	0.334362
E2F3	0.00397327	-0.539825	0.121488	-0.18607
FOXA2	0.0370515	-0.598323	6.6e-06	-0.9749
FOXM1	0.592599	0.163171	0.232696	0.275252
GTF2IRD1	0.000580658	-0.824526	1.81e-11	-0.817097
GTF3A	0.00186815	-0.794894	2.45e-08	-0.695056
HIRA	0.888873	0.0298232	0.380636	0.143174
HMGA1	0.654986	-0.0991268	0.0151076	0.336219
HMGB1	0.000409086	-0.713121	1.54e-06	-0.514389
MTA1	0.628958	0.130543	0.00226542	0.334729
MYC	0.0681718	-0.56533	0.0345842	-0.379125
NFE2L3	0.0986918	-0.372666	0.00666581	-0.36793
NME2	0.0860287	-0.199185	0.902325	-0.0146739
NPM1	0.771285	0.0705733	0.0190212	0.259435
PHB	0.274845	-0.186651	0.990472	0.00257164
POLR3K	0.972133	-0.00887895	0.0161003	0.309214
RUNX1	0.00719544	-0.639176	0.000381027	-0.461049
SCML1	0.543475	-0.204325	0.000160523	-0.580843
SMARCA4	0.00791929	-0.452268	0.386044	-0.0935664
SMARCC1	0.000153303	-0.674248	8.2e-09	-0.420832
SOX4	1.76e-05	-1.65476	1.23e-09	-1.03962
SOX9	0.00692786	-0.987984	0.00124775	-0.532237
TEAD4	0.67076	-0.107992	0.525109	0.137921
TFDP1	0.241256	-0.260916	0.875655	-0.0356036
TGIF	0.324407	0.189743	0.00477861	0.35168
THRAP4	0.56579	-0.117273	0.183613	0.158663
TRIB3	0.265657	-0.364316	0.716577	-0.115863
TRIM29	0.768505	-0.189256	0.0315225	0.749915
TRIP13	0.892821	0.0418461	0.0438811	0.335664
ZNF238	0.00681104	-0.574169	0.000477869	-0.367839
ZNF263	0.223793	-0.1885	0.151703	-0.146267
ZNF593	0.0864537	0.304016	0.00174219	0.359714
1 The "HG_U133A" data set consisted of 51 MSS and 25 MSI colon cancers
2 The "HG_U133 plus2.0" data set consisted of 209 MSS and 66 MSI colon cancers
3 Benjamini & Hockberg corrected "Two Class Unpaired" test for difference in expression level between the MSS- and MSI-cancer samples
4 Fold change (on log2 scale) = the average value of the MSI samples subtracted the average value of the MSS samples
In bold: analyses where there were significant difference in the expression levels observed in the MSI and MSS subgroups (p<0.05)

## Sheet: Table S7
Supplementary Table 7 Transcription factors regulated by TCF1 mediated Wnt-signalling
		HG_U133 Plus 2.0		Exon 1.0 ST
		Fold change		Fold change
		(12h - 0h)1		(12h - 0h)1
Gene Symbol	Transcript level in cancer vs normal2	Control	dnTCF1	Control	dnTCF1
HAND1	down	-0.0168806	-0.0273192	0.263709	0.144325
HIS1	down	0.363626	1.20185	0.037066	0.805349
KLF4	down	-0.0947216	-0.423162	0.145934	-0.224803
MAF	down	-0.00520692	0.0062022	-0.0986769	-0.129065
MEF2C	down	-0.108889	-1.03693	0.116782	-0.033377
NR1H4	down	0.0962158	0.00300936	0.159314	-0.108251
NR3C2	down	-0.27175	0.125933	0.0365426	0.39352
NR5A2	down	-0.0195337	0.00581249	0.147242	-0.444378
PPARGC1A	down	-0.64946	-0.513156	-0.116028	0.0436385
SLC26A3	down	-0.0208403	0.00606183	0.0251451	0.124304
SPIB	down	-0.321936	-0.0149759	0.302966	-0.171026
SSBP2	down	0.333838	2.33132	0.116932	1.92529
VDR	down	-0.116987	0.272683	0.0173133	0.855235
ZBTB16	down	-0.0163293	0.00884674	0.131807	-0.114245
ARNTL2	up	0.388424	-0.579253	0.207855	-0.548539
BHLHB2	up	0.350961	2.51878	0.20546	2.12396
CBFB	up	-0.0433566	-0.375008	0.195428	-0.268432
CBX4	up	-0.318531	-0.316308	-0.361788	0.0589196
CEBPB	up	0.0523785	0.317332	0.115938	0.392287
DNMT1	up	-0.199957	-0.0363168	0.128296	-0.296761
E2F3	up	0.252107	0.0437024	0.193548	0.179105
FOXA2	up	-0.0226906	-0.498066	-0.0213703	-0.494288
FOXM1	up	0.273332	0.355662	0.0821597	-0.0379991
GTF2IRD1	up	-0.125802	-0.0518291	-0.124045	-0.298367
GTF3A	up	0.165908	-0.284123	0.124953	-0.44382
HIRA	up	-0.104952	-0.361102	0.111656	-0.704169
HMGA1	up	0.311584	-0.131112	0.530156	-0.315721
HMGB1	up	0.152887	0.00360592	na	na
MTA1	up	-0.221291	-0.363843	0.115086	-0.370912
MYC	up	-0.47852	-1.57923	0.0456238	-0.704229
NFE2L3	up	0.24466	-0.186246	0.156291	-0.946215
NME2	up	0.0664894	-0.0174376	-0.010087	-0.126722
NPM1	up	0.193664	0.0138462	0.062449	0.33002
PHB	up	0.132508	-0.135621	0.0125018	-0.414695
POLR3K	up	-0.00512255	-0.429724	-0.0599829	-0.574313
RUNX1	up	-0.281065	-0.745006	0.0610155	-0.600567
SCML1	up	0.00678737	-0.000584023	0.0893834	-0.0699271
SMARCA4	up	-0.026275	-0.57043	-0.0311736	-0.790395
SMARCC1	up	-0.0216802	-0.407561	0.128538	-0.150911
SOX4	up	-0.0327566	-1.25152	0.15993	-0.56856
SOX9	up	-0.994222	-1.61307	0.131846	-0.615108
TEAD4	up	0.25294	-0.939515	0.0523093	-0.501294
TFDP1	up	-0.0245148	-0.000884298	-0.0622468	-0.434414
TGIF	up	-0.362305	-1.786	0.0759014	-1.01816
THRAP4	up	0.259753	-0.117113	0.0115617	-0.0838729
TRIB3	up	0.0457642	0.333677	-0.235774	0.152585
TRIM29	up	-0.160987	1.1203	0.118364	1.54536
TRIP13	up	-0.0860144	-0.352154	0.199565	-0.169205
ZNF238	up	-0.131934	-0.245469	0.36698	-0.0488405
ZNF263	up	0.156174	-0.195868	0.0230485	-0.480288
ZNF593	up	-0.00340236	-0.495839	-0.0771315	-0.180534
Four independent replicate experiments were analyzed using the Affymetrix Human Genome array platforms HG_U133 Plus 2.0 and Exon 1.0 ST (two replicates per platform).
dnTCF1 = LS174T cells stably transfected with an inducible dnTCF1 expression vector. Control = LS174T cells without the inducible dnTCF1 expression vector.
In bold: TFs whose expression level changed (up or down) by more than 0.5 fold (log2 scale) from control to dnTCF1 on both platforms - these represent TFs likely to be regulated by TCF1 mediated Wnt-signalling
1 Fold change = transcript level differences between abrogated and active Wnt-signalling, as defined by 12 and 0 hours of dnTCF1 induction, respectively. Listed is the average fold change (on log2 scale) of two independent biological replicates .
2 According to the deregulation identified in Table 1A

## Sheet: Table S8
Supplementary Table 8 Transcription factors putatively associated with recurrence of stage II MSS and MSI CRC
	MSS set1		MSI set2
Gene Symbol	p-value3	Fold change4	p-value3	Fold change4
HAND1	0.619759	0.0506553	0.416519	0.0575021
HIS1	0.141819	-0.224735	0.0242951	-0.502523
KLF4	0.0339139	-0.856368	0.0178512	1.45127
MAF	0.692426	-0.0785067	0.0322047	0.659673
MEF2C	0.450507	-0.23837	0.276738	0.47809
NR1H4	0.998736	0.000394711	0.405763	-0.391149
NR3C2	0.369037	-0.314417	0.651547	0.245376
NR5A2	0.778381	0.087175	0.61259	-0.27067
PPARGC1A	0.799242	-0.065764	0.359091	-0.422992
SLC26A3	0.545043	0.26698	0.370498	0.540945
SPIB	0.984191	-0.00367105	0.898532	0.0387041
SSBP2	0.590333	-0.117039	0.113287	0.670817
VDR	0.520161	0.0966522	0.0138092	-0.87284
ZBTB16	0.233985	0.113656	0.00435573	0.669436
ARNTL2	0.102795	-0.40032	0.884142	0.0602786
BHLHB2	0.407478	-0.161164	0.259375	0.344637
CBFB	0.799533	-0.0333886	0.735195	-0.0642277
CBX4	0.104707	-0.310984	0.255457	-0.310183
CEBPB	0.738285	-0.0473526	0.185312	0.297766
DNMT1	0.13874	-0.229867	0.221266	-0.218171
E2F3	0.406949	0.123396	0.922566	0.0201994
FOXA2	0.533014	0.159918	0.139726	0.876117
FOXM1	0.370979	-0.240955	0.0047812	-0.873905
GTF2IRD1	0.486229	0.122864	0.0683798	-0.410913
GTF3A	0.170932	0.254358	0.0225735	-0.581757
HIRA	0.442277	-0.127398	0.095141	-0.380826
HMGA1	0.120639	-0.282202	0.104751	-0.409868
HMGB1	0.988774	-0.00213503	0.331477	-0.217467
MTA1	0.486993	0.110754	0.850083	-0.0465054
MYC	0.0689649	-0.416948	0.814262	0.0828064
NFE2L3	0.630869	-0.0893921	0.0598591	-0.533637
NME2	0.0813789	-0.169012	0.367655	-0.105616
NPM1	0.219369	-0.186312	0.00276056	-0.633015
PHB	0.170177	-0.189277	0.046931	-0.40357
POLR3K	0.0777597	-0.308284	0.00506234	-0.653698
RUNX1	0.695391	0.0656408	0.615769	0.158495
SCML1	0.264393	-0.262134	0.0897109	-0.501259
SMARCA4	0.369482	-0.0962358	0.0478398	-0.37343
SMARCC1	0.968123	0.00447671	0.439719	-0.13123
SOX4	0.0158585	0.555765	0.352798	-0.412705
SOX9	0.586422	0.121199	0.2637	-0.420184
TEAD4	0.677331	-0.0915843	0.174837	-0.401868
TFDP1	0.696307	-0.0692648	0.388916	-0.167196
TGIF	0.718079	0.0599981	0.483155	0.167232
THRAP4	0.372716	-0.114262	0.122314	-0.293073
TRIB3	0.717371	0.100585	0.00311454	-1.03451
TRIM29	0.0386962	0.958364	0.632744	0.34918
TRIP13	0.778624	0.0640032	0.00121132	-0.801036
ZNF238	0.607371	0.0692624	0.709092	0.0950941
ZNF263	0.5806	-0.0654706	0.628166	-0.0962224
ZNF593	0.798152	0.0403725	0.348988	-0.238335
1 The "MSS set" consists of 173 non-recurrent and 22 recurrent stage II cancers
2 The "MSI set" consists of 56 non-recurrent and 9 recurrent stage II cancers
3 "Unpaired T-test" for difference in expression level between non-recurrent and recurrent stage II cancer samples
4 Fold change (on log2 scale) = the average log value of the recurrent cancers subtracted the average log value of the non-recurrent cancers. A fold change of 1 on log2 scale corresponds to a fold change of 2 on linear scale.
In bold: analyses where there were significant difference in the expression levels observed in the non-recurrent and recurrent subgroups (p<0.05)
